# Supplementary material for: Solvent-Free Processed Cathode Slurry with Carbon Nanotube Conductors for Li-Ion Batteries
Source: Nanomaterials (Basel). 2023 Jan 12;13(2):324. doi: 10.3390/nano13020324 (PMC9863610; doi:10.3390/nano13020324)
Supplement: Supplementary file 1 [file nanomaterials-13-00324-s001.zip]

Archive with 1 entries (1 files):
- nanomaterials-2137093-supplementary.pdf
